# Supplementary material for: Siraitia grosvenorii Extract Attenuates Airway Inflammation in a Mouse Model of Respiratory Disease Induced by Particulate Matter 10 Plus Diesel Exhaust Particles
Source: Nutrients. 2023 Sep 25;15(19):4140. doi: 10.3390/nu15194140 (PMC10574535; doi:10.3390/nu15194140)
Supplement: Supplementary file 1 [file nutrients-15-04140-s001.zip]

Archive with 1 entries (1 files):
- nutrients-2549336-supplementary.pdf
